# Supplementary material for: The BCAT1 CXXC Motif Provides Protection against ROS in Acute Myeloid Leukaemia Cells
Source: Antioxidants (Basel). 2022 Mar 31;11(4):683. doi: 10.3390/antiox11040683 (PMC9030579; doi:10.3390/antiox11040683)
Supplement: Supplementary file 1 [file antioxidants-11-00683-s001.zip]

Archive with 1 entries (1 files):
- antioxidants-1624686-supplementary.pdf
